# Supplementary material for: PHGDH inhibition and FOXO3 modulation drives PUMA-dependent apoptosis in osteosarcoma
Source: Cell Death Dis. 2025 Feb 12;16(1):89. doi: 10.1038/s41419-025-07378-6 (PMC11814296; doi:10.1038/s41419-025-07378-6)
Supplement: Supplementary file 2 — Supplemental table 1 [file 41419_2025_7378_MOESM2_ESM.xlsx]

## Sheet: Nanostring
Sample name	cell_line	Treatment	A2M	AADAT	AANAT	ABCF1	ABL1	ACAA2	ACACA	ACACB	ACADL	ACAP2	ACAT1	ACAT2	ACMSD	ACOT12	ACOX1	ACSF3	ACY1	ADA	ADAL	ADH1A	ADH1B	ADH1C	ADH4	ADH6	ADH7	ADK	ADORA2A	AFMID	AGK	AGXT	AGXT2	AK3	AKR1C4	AKT1	AKT1S1	AKT2	AKT3	ALDH2	ALDOA	ALDOB	ALOX5	ALOX12	ALOX15	AMDHD1	AMPD1	AMPD2	AMPD3
S_V1	Saos2	DMSO	311	171.2	5.4	1308.9	599.2	683.7	119.2	36.8	24.9	530.9	341.3	1692.5	7.6	7.6	815.9	19.5	4.3	60.7	122.4	7.6	3.3	1.1	3.3	14.1	2.2	1104.1	31.4	128.9	306.7	7.6	2.2	220	3.3	750.9	576.5	444.3	185.3	157.1	7173.1	8.7	14.1	3.3	14.1	9.8	6.5	374.9	6.5
S_V2	Saos2	DMSO	299.4	183.7	4.1	1366.9	558.1	758.1	112.6	28.4	28.4	474.9	296.3	1754.6	7.1	11.2	803.7	9.1	9.1	75.1	117.7	3	6.1	5.1	4.1	16.2	4.1	1105.1	23.3	131.9	290.2	5.1	5.1	212.1	4.1	856.5	563.2	478	208	164.4	7642.4	5.1	16.2	1	11.2	18.3	5.1	383.6	6.1
S_V3	Saos2	DMSO	258.9	142	1.7	1280.7	567.2	788.8	121.2	38.1	28.6	478.8	303.1	1801.1	11.3	12.1	768.1	17.3	12.1	83.1	98.7	6.1	3.5	2.6	6.1	11.3	6.1	1077.2	28.6	127.3	324.7	13.9	2.6	224.3	3.5	803.6	544.7	438.2	177.5	164.5	7768	7.8	5.2	3.5	6.9	13	6.1	329	10.4
S_M1	Saos2	Perhexiline	250.7	253.2	3.4	977.6	584.7	519.1	89.2	57.2	14.3	507.3	286.9	419.8	2.5	13.5	1193	26.1	6.7	59.7	74.9	4.2	6.7	8.4	5.1	9.3	3.4	554.4	31.1	247.4	189.3	6.7	5.1	225.5	4.2	604.1	514.1	492.2	217.9	116.9	3711.1	5.1	5.9	5.9	10.1	40.4	5.1	238.1	26.9
S_M2	Saos2	Perhexiline	250.3	227.5	1.6	1005.1	576.1	520.3	63	47.2	20.5	473.8	286.5	419.5	3.9	14.2	1201.1	16.5	2.4	55.1	96	1.6	3.9	4.7	5.5	21.3	3.9	537.6	33.8	221.2	220.4	4.7	3.9	185.8	5.5	576.1	522.6	436	221.2	137.7	3729.1	9.4	7.1	1	11	37.8	4.7	260.5	33.8
S_M3	Saos2	Perhexiline	221.2	224.9	4.7	927.8	557.2	484.4	74.7	56.9	14.9	502.2	278.2	381.8	8.4	6.5	1184.5	16.8	8.4	56	78.4	7.5	4.7	6.5	8.4	13.1	4.7	483.5	27.1	285.6	212.8	7.5	8.4	205.3	3.7	560	552.6	441.5	194.1	118.5	3673.8	4.7	5.6	5.6	4.7	39.2	4.7	244.5	30.8
N_V1	NOS1	DMSO	203	151.5	2.1	1325.2	332.9	455.5	73.2	73.2	15.5	306.1	607	110.3	6.2	9.3	746.1	103.1	4.1	103.1	74.2	4.1	7.2	4.1	7.2	16.5	2.1	1221.2	16.5	176.2	194.8	4.1	7.2	188.6	4.1	664.7	371	664.7	1	341.1	5217.4	8.2	8.2	2.1	6.2	48.4	5.2	497.7	14.4
N_V2	NOS1	DMSO	185.7	150.9	1.1	1168.3	316	374.6	93.4	65.2	17.4	322.5	673.2	111.8	4.3	9.8	712.3	80.4	10.9	99.9	71.7	5.4	5.4	3.3	8.7	27.2	1.1	1301.9	10.9	169.4	204.1	6.5	5.4	203.1	2.2	654.8	352.9	676.5	7.6	399.6	5109.9	14.1	4.3	4.3	16.3	51	11.9	434.3	14.1
N_V3	NOS1	DMSO	178.1	164.9	4.7	1141.1	336.4	418.4	99.9	67.8	17	333.6	577.6	99.9	2.8	5.7	671.9	72.6	5.7	116.8	64.1	5.7	5.7	3.8	3.8	21.7	1	1220.3	5.7	159.3	204.5	2.8	6.6	204.5	7.5	621	402.4	725.6	7.5	394.8	5214.6	7.5	11.3	4.7	10.4	49	1.9	474.9	8.5
N_M1	NOS1	Perhexiline	217.8	127.2	4.7	850.1	378.6	238.1	42.2	136.6	10.2	399.7	507.4	30.4	8.6	2.3	885.2	128	6.2	109.3	50.7	2.3	6.2	3.1	4.7	12.5	1.6	645.6	17.2	203.7	105.4	6.2	5.5	208.4	3.9	411.4	432.5	512.9	6.2	104.6	2923.4	8.6	3.9	4.7	7.8	74.2	12.5	366.1	13.3
N_M2	NOS1	Perhexiline	225.9	149.2	5	869.6	330.6	236.6	23.9	164.9	13.2	379.2	581.1	36.3	1	7.4	858.9	125.3	4.1	113.8	65.9	5.8	6.6	1	1	13.2	1	586.1	13.2	215.1	98.9	4.1	1	230	4.1	455	405.6	535.8	5.8	117.9	2967.5	6.6	5.8	4.1	6.6	80	5	314.1	21.4
N_M3	NOS1	Perhexiline	231.2	135.4	4.4	849.8	349	203.7	22	162.9	15.4	407.3	603.2	20.9	1.1	4.4	749.6	85.9	4.4	120	63.9	3.3	6.6	2.2	1.1	12.1	1.1	574.6	27.5	240	95.8	7.7	3.3	194.8	5.5	442.5	456.8	464.5	8.8	84.8	2887.4	3.3	6.6	4.4	5.5	67.2	6.6	330.2	14.3
S_I1	Saos2	NCT_inactive	319.5	187.3	4.9	1371.2	568.4	707.1	115.1	43	30	534.4	303.3	1877.2	11.4	9.7	806	12.2	12.2	63.3	91.6	2.4	7.3	1	8.1	12.2	6.5	1022.5	22.7	124.1	349.5	7.3	5.7	214.1	3.2	864.4	591.1	460.6	181.6	150	6705.9	8.1	12.2	4.1	8.9	15.4	6.5	333.3	4.9
S_I2	Saos2	NCT_inactive	378.9	186.5	3.4	1371.1	586.4	716.6	100	50.4	23.5	548.6	262.1	1702.1	7.6	12.6	827.5	19.3	8.4	71.4	91.6	6.7	8.4	2.5	5	15.1	2.5	1064.4	27.7	123.5	360.4	9.2	4.2	210	3.4	863.6	578.8	442.7	207.5	157.1	6905.7	3.4	9.2	4.2	6.7	5.9	13.4	366.3	9.2
S_I3	Saos2	NCT_inactive	327.1	195.4	3.6	1365.7	561.9	723.2	96.8	38.5	26.9	507.2	276	1771.6	12.6	14.3	754.5	20.6	3.6	86	106.6	1.8	4.5	1.8	1.8	17.9	3.6	1110.3	27.8	130.8	359.3	9.9	5.4	217.8	5.4	832.5	574.4	435.5	188.2	141.6	7289.1	10.8	12.6	1.8	10.8	14.3	7.2	385.3	8.1
S_NCT1	Saos2	NCT_503	291.4	178.3	3.1	1296.1	561.6	670.8	117.8	30.6	29.1	569.5	326	1430.4	7.9	13.4	729.7	18.9	7.1	78.6	112.3	3.1	3.9	2.4	4.7	11.8	5.5	986.6	29.9	133.5	344.8	4.7	3.9	175.2	6.3	814.6	529.4	435.2	208.2	205.8	6233.7	3.9	14.1	6.3	11	11.8	6.3	326.8	9.4
S_NCT2	Saos2	NCT_503	274.7	203	4.3	1368.4	605.6	661.8	121	41.5	30.2	543.4	280.8	1397.8	5.2	14.7	755.1	16.4	6.1	88.1	108	2.6	5.2	1	6.9	10.4	5.2	997.8	27.7	138.2	347.3	3.5	4.3	243.6	2.6	851.8	552.9	453.6	196.1	195.2	6306.5	9.5	9.5	2.6	16.4	11.2	7.8	358.5	6.1
S_NCT3	Saos2	NCT_503	285.9	196.7	3.2	1341	565.3	619.9	108.4	43.4	28.9	536.4	292.3	1426.9	7.2	10.4	744.4	18.5	8.8	71.5	104.4	1	4	3.2	8.8	12.9	4.8	994.9	25.7	129.3	371	12	8.8	199.1	2.4	833.5	521.9	426.4	204.8	196.7	6196.5	4	12	3.2	12.9	11.2	4.8	334	8
N_I1	NOS1	NCT_inactive	219.9	145.1	5.5	1221.1	388.8	417.1	96.7	93.1	16.4	394.3	648.9	122.3	2.7	10	763.9	94.9	8.2	136.9	68.5	2.7	3.7	6.4	2.7	17.3	5.5	1301.4	17.3	151.5	213.6	2.7	10	247.3	3.7	637	391.5	655.3	5.5	364.1	4663.5	3.7	11	1	11	48.4	7.3	440.8	19.2
N_I2	NOS1	NCT_inactive	151.9	159.4	1.1	1162.8	350.9	433.2	69.5	80.2	15	301.7	669.6	116.6	7.5	8.6	661.1	97.3	8.6	123	77	6.4	5.4	3.2	6.4	22.5	5.4	1200.2	18.2	159.4	218.2	3.2	3.2	203.2	3.2	687.8	378.7	714.6	5.4	388.3	4988	3.2	6.4	5.4	12.8	47.1	7.5	482.4	16.1
N_I3	NOS1	NCT_inactive	174.3	176	2.5	1342.2	373	394.1	77.5	84.2	14.3	345.2	569.2	102.7	5.9	11.8	812.5	88.4	8.4	99.4	80	2.5	4.2	2.5	3.4	21.9	4.2	1213.3	12.6	161.7	189.5	5.1	5.9	227.3	1.7	661.8	403.3	661	5.1	345.2	4964.4	6.7	6.7	4.2	5.9	56.4	5.9	485	16.8
N_NCT1	NOS1	NCT_503	199.1	179.2	2.1	1068.8	338.5	353.4	69.7	100.3	13.5	352.7	647.8	61.9	5.7	5	613	89.6	7.1	152.9	64.7	3.6	4.3	1.4	3.6	20.6	2.8	1246.5	17.8	155.7	231.1	3.6	2.1	283	5	588.1	331.4	649.9	5.7	362.7	3888.9	5	10.7	5	10	39.1	7.1	466.5	17.8
N_NCT2	NOS1	NCT_503	158.5	156.3	3.7	988.7	371.8	372.5	52.6	102.9	16.3	336.2	651	69.6	11.1	9.6	598.4	74.1	5.9	151.1	68.9	4.4	3	3	3.7	15.6	2.2	1291.6	9.6	171.1	197.7	4.4	4.4	273.3	4.4	630.2	328.8	565.1	5.9	319.2	3993.2	1.5	4.4	5.2	15.6	40.7	5.9	400.7	16.3
N_NCT3	NOS1	NCT_503	214.4	159.4	2.2	1014.6	358.4	291.3	53.9	96.7	15.4	393.5	810.1	70.4	4.4	12.1	628.8	95.6	5.5	161.6	73.7	1.1	1.1	8.8	4.4	25.3	2.2	1232.2	15.4	145.1	233	4.4	4.4	297.9	5.5	731	326.5	551.8	3.3	315.5	4498.1	3.3	12.1	5.5	9.9	45.1	6.6	395.7	12.1
[truncated: 721 more columns]
